# Supplementary material for: The relationships of nursing students’ satisfaction and self-confidence after a simulation-based course with their self-confidence while practicing on real patients in Vietnam
Source: J Educ Eval Health Prof. 2021 Jul 30;18:16. doi: 10.3352/jeehp.2021.18.16 (PMC8382883; doi:10.3352/jeehp.2021.18.16)
Supplement: Supplementary file 1 [file jeehp-18-16-dataset1.xlsx]

## Sheet: SIMULATION SELF-CONFIDENCE AND 
Gender	Age	GPA	III.a.1	III.a.2	III.a.3	III.a.4	III.a.5	III.b.6	III.b.7	III.b.8	III.b.9	III.b.10	III.b.11	III.b.12	III.b.13	IIIA	IIIB
1	21	2.4	5	5	5	5	5	3	3	4	4	4	4	4	4	5	3.75
1	19	2.3	4	3	5	4	5	4	5	4	5	5	5	5	5	4.2	4.75
1	19	2.46	4	3	4	4	5	4	5	4	4	5	4	4	5	4	4.375
1	20	2.85	4	3	4	4	4	4	4	4	4	4	4	4	5	3.8	4.125
1	20	2.5	4	3	4	4	4	3	4	3	4	4	3	4	4	3.8	3.625
1	20	2.64	4	3	3	3	3	3	4	3	3	4	4	4	4	3.2	3.625
1	20	2.7	4	3	3	3	4	3	4	4	3	4	3	3	3	3.4	3.375
1	20	2.63	4	3	3	3	3	4	4	4	3	4	3	4	3	3.2	3.625
1	20	2	4	4	4	3	4	4	4	5	4	4	4	4	4	3.8	4.125
1	19	2.6	4	4	4	4	4	4	4	4	4	3	3	3	4	4	3.625
1	22	3.07	4	4	4	4	4	3	4	3	4	4	3	3	4	4	3.5
1	20	2.8	4	4	4	4	4	3	3	3	3	4	4	3	3	4	3.25
1	20	3.05	5	3	4	4	4	4	4	4	4	4	4	3	5	4	4
1	20	2.5	3	3	3	3	4	4	3	3	4	4	4	4	4	3.2	3.75
1	20	2.94	4	4	4	4	4	4	4	3	4	4	3	3	4	4	3.625
1	20	2.3	3	3	3	4	3	4	4	4	5	4	4	4	4	3.2	4.125
2	20	2.5	4	5	5	4	4	4	3	5	5	4	5	4	4	4.4	4.25
1	20	2.3	5	4	4	4	4	4	5	5	4	4	5	5	5	4.2	4.625
1	20	2.39	4	4	4	4	4	4	4	5	4	4	4	4	4	4	4.125
1	21	2.83	5	4	4	4	4	4	4	4	4	4	4	4	5	4.2	4.125
2	19	2	4	5	5	4	5	4	3	4	4	4	5	4	5	4.6	4.125
2	20	2.05	4	4	4	3	4	3	4	5	4	5	5	4	5	3.8	4.375
1	20	2.9	4	3	3	3	4	3	4	4	4	4	5	4	3	3.4	3.875
1	20	2.3	4	4	4	4	4	4	4	3	3	4	3	4	4	4	3.625
1	20	3.05	4	5	4	4	4	5	5	5	5	4	5	5	5	4.2	4.875
1	20	1.72	3	3	4	4	4	4	4	5	4	4	4	3	5	3.6	4.125
1	20	3.07	5	5	5	5	5	4	4	5	5	4	4	4	4	5	4.25
1	19	3.08	4	4	4	4	4	4	4	5	5	5	5	4	4	4	4.5
1	20	2.9	4	4	4	4	4	3	4	4	4	4	4	4	4	4	3.875
1	20	3.4	5	5	5	5	5	4	5	5	5	5	5	5	5	5	4.875
1	20	2.85	4	4	3	4	4	3	4	4	4	4	4	4	4	3.8	3.875
1	20	3.32	5	4	4	5	5	4	5	5	5	5	5	5	5	4.6	4.875
1	20	2.09	4	4	4	4	4	4	4	4	4	4	4	4	3	4	3.875
1	20	2.39	5	4	4	4	5	5	5	4	4	4	4	5	4	4.4	4.375
1	21	1.76	4	5	4	5	5	5	5	5	5	4	5	4	5	4.6	4.75
1	20	1.97	4	5	4	5	4	4	4	4	4	5	4	4	4	4.4	4.125
1	20	3.05	5	4	4	4	4	4	5	5	5	4	5	4	5	4.2	4.625
1	19	2.36	4	4	4	4	4	4	4	4	4	4	4	4	4	4	4
1	20	2.85	4	4	5	4	4	3	4	3	3	3	3	3	3	4.2	3.125
1	20	2.52	5	4	5	5	5	4	5	4	5	5	5	5	5	4.8	4.75
1	20	2.05	5	4	5	5	5	4	4	4	5	4	3	4	4	4.8	4
1	20	1.98	4	3	4	4	4	4	4	4	4	5	5	4	4	3.8	4.25
1	20	2.32	4	3	4	3	3	2	4	5	4	4	4	3	4	3.4	3.75
1	19	3.03	5	4	4	4	5	4	4	4	4	4	4	4	4	4.4	4
1	19	1.61	4	4	4	4	4	4	4	4	4	4	4	3	4	4	3.875
1	20	2.73	5	4	4	4	4	4	5	5	5	4	4	4	4	4.2	4.375
1	20	1.45	3	3	4	4	4	4	4	4	4	5	5	4	4	3.6	4.25
1	20	2.67	5	4	5	4	5	5	5	5	5	5	5	5	5	4.6	5
1	20	2.75	4	4	4	3	3	3	3	3	3	4	4	3	4	3.6	3.375
1	19	2.3	5	5	5	4	5	4	5	5	5	5	5	5	5	4.8	4.875
1	19	2.6	5	4	5	4	5	5	4	5	5	5	4	4	4	4.6	4.5
1	20	2.17	3	3	4	3	3	4	4	4	4	4	4	5	5	3.2	4.25
1	20	1.95	5	3	5	4	5	4	4	5	5	5	4	4	4	4.4	4.375
1	19	2.05	5	4	5	4	5	5	5	5	5	5	5	5	5	4.6	5
1	20	2.65	4	4	4	5	4	3	3	4	4	4	4	4	4	4.2	3.75
1	20	2.33	4	4	5	4	4	4	4	3	3	3	3	3	3	4.2	3.25
1	20	2.64	4	4	4	3	4	4	4	4	4	4	4	4	3	3.8	3.875
1	20	2.4	4	4	4	5	4	3	3	5	5	5	5	5	5	4.2	4.5
1	22	3.18	5	5	4	4	4	4	4	4	4	4	4	4	5	4.4	4.125
1	19	2.9	4	4	4	5	4	3	3	4	4	4	4	4	4	4.2	3.75
1	19	2.6	4	4	3	4	3	4	3	4	3	4	4	3	4	3.6	3.625
1	20	2.38	4	4	4	4	4	4	3	3	4	4	4	3	4	4	3.625
1	19	2.3	4	4	5	3	5	5	5	4	4	4	4	4	5	4.2	4.375
1	20	2.8	5	5	4	5	4	4	3	5	5	5	5	5	5	4.6	4.625
1	20	2.49	4	4	4	4	4	4	4	4	4	4	4	4	4	4	4
1	20	2.27	5	5	4	5	5	3	3	5	5	5	5	5	5	4.8	4.5
1	20	2	4	3	4	4	4	4	4	4	4	4	5	4	4	3.8	4.125
1	20	2.1	4	3	3	3	3	3	4	3	4	3	3	3	4	3.2	3.375
1	20	2.5	3	2	3	3	4	4	3	2	4	4	4	4	4	3	3.625
1	21	2.63	5	4	4	4	4	4	4	4	4	4	4	4	4	4.2	4
1	19	1.85	5	5	5	5	5	5	5	5	5	5	5	5	5	5	5
1	20	2.03	4	4	4	4	4	4	4	4	4	3	3	3	3	4	3.5
1	20	1.78	4	5	4	4	4	4	4	5	5	5	4	4	4	4.2	4.375
1	20	2.06	3	3	3	4	3	3	4	3	3	2	4	2	3	3.2	3
1	20	2.4	3	3	4	4	3	3	3	3	4	4	4	4	3	3.4	3.5
1	20	1.93	3	3	4	4	3	3	3	3	4	4	4	4	3	3.4	3.5
1	21	3.05	3	3	4	4	3	3	3	3	4	4	4	4	3	3.4	3.5
1	22	2.34	3	3	4	4	3	3	3	3	4	4	4	4	3	3.4	3.5
1	19	1.75	4	4	4	4	4	5	5	5	4	4	4	4	4	4	4.375
1	20	1.83	5	5	4	5	4	5	5	5	5	4	5	4	4	4.6	4.625
1	19	2.7	5	5	5	5	5	4	4	5	4	5	5	5	4	5	4.5
1	20	2.63	5	4	5	4	5	4	5	5	5	4	5	4	4	4.6	4.5
1	20	2.33	4	4	5	4	5	4	5	5	5	5	5	4	5	4.4	4.75
1	20	2	3	3	3	4	4	3	3	3	3	4	3	2	4	3.4	3.125
1	20	2.1	4	3	4	4	4	4	4	5	4	5	4	4	4	3.8	4.25
1	19	1.87	3	3	4	4	3	3	3	4	4	4	4	3	3	3.4	3.5
1	20	1.93	3	3	3	3	3	3	3	3	3	3	3	3	3	3	3
1	20	2.05	4	5	4	4	4	4	4	4	4	4	3	4	3	4.2	3.75
1	20	2.65	4	3	4	3	4	4	4	3	4	4	4	4	3	3.6	3.75
1	20	2.67	5	3	4	3	4	4	4	4	5	5	5	5	3	3.8	4.375
1	20	2.67	4	3	4	3	4	3	4	4	4	4	3	4	4	3.6	3.75
1	20	2.5	4	4	4	4	4	3	3	4	4	4	4	4	4	4	3.75
1	20	2.34	4	4	4	4	4	4	4	4	4	5	4	5	4	4	4.25
1	20	1.98	5	4	5	4	4	4	5	4	3	4	4	4	4	4.4	4
1	20	3	4	3	4	4	4	3	3	3	4	4	4	4	4	3.8	3.625
1	20	2.34	4	4	3	4	4	4	3	4	4	4	4	4	4	3.8	3.875
1	20	2.05	4	4	4	4	4	3	4	5	4	4	5	4	5	4	4.25
1	20	3.52	4	4	4	4	4	3	4	4	4	4	4	4	4	4	3.875
1	20	2.3	4	4	4	3	4	4	4	5	4	4	5	4	4	3.8	4.25
1	20	2.6	5	4	5	4	5	4	3	5	5	5	5	5	5	4.6	4.625
1	20	2.63	5	4	4	4	4	4	4	4	4	4	3	3	4	4.2	3.75
1	20	1.67	5	4	4	4	4	4	5	5	5	5	4	4	4	4.2	4.5
1	20	1.95	4	4	4	4	4	4	4	4	4	3	4	4	4	4	3.875
1	20	1.67	5	5	5	5	4	4	4	4	4	4	4	4	4	4.8	4
1	20	2.86	4	3	4	3	4	4	3	4	4	4	4	4	4	3.6	3.875
1	20	3.01	4	3	4	4	4	4	3	3	3	4	3	4	4	3.8	3.5
1	19	2.64	4	3	4	3	4	4	4	4	4	4	3	3	4	3.6	3.75
1	20	3	5	3	5	5	5	4	5	5	4	5	5	5	3	4.6	4.5
1	19	2.55	5	3	5	5	5	4	5	5	4	5	5	5	4	4.6	4.625
1	19	3	5	5	5	4	5	5	5	5	5	5	5	4	5	4.8	4.875
1	20	3.12	4	3	4	4	4	4	4	4	4	5	5	5	5	3.8	4.5
1	20	2.5	4	2	4	4	4	4	5	5	5	5	5	5	5	3.6	4.875
1	20	2.7	5	4	5	5	5	5	5	5	5	5	5	5	5	4.8	5
1	20	2.77	4	4	4	3	4	4	5	5	5	5	5	5	5	3.8	4.875
1	20	2.5	4	4	5	5	4	4	4	5	5	4	4	4	4	4.4	4.25
1	19	2.67	4	4	5	4	4	4	4	5	5	4	4	4	5	4.2	4.375
1	20	2.96	5	4	5	4	5	4	5	5	5	5	5	4	5	4.6	4.75
1	21	3.18	4	3	3	4	4	3	4	4	4	4	4	3	4	3.6	3.75
1	20	2.15	4	4	3	4	4	4	4	5	4	4	4	4	4	3.8	4.125
1	20	2.46	4	2	4	4	4	3	4	4	4	4	4	2	4	3.6	3.625
1	21	3	5	3	5	3	5	3	3	5	5	3	3	3	3	4.2	3.5
1	20	2.7	3	3	4	2	3	3	4	4	4	4	3	4	2	3	3.5
1	19	2.65	4	5	5	4	4	5	4	5	5	5	5	5	4	4.4	4.75
1	20	3.21	4	3	3	4	4	3	3	4	4	4	4	3	4	3.6	3.625
1	20	2.7	4	4	5	4	4	4	4	4	4	4	4	3	3	4.2	3.75
1	20	2.55	5	4	5	4	4	4	4	5	5	5	5	5	5	4.4	4.75
1	20	2.7	5	5	5	5	4	4	4	4	5	5	5	5	5	4.8	4.625
1	20	3.06	4	4	4	4	4	3	4	4	6	4	4	4	4	4	4.125
1	20	2.39	4	4	4	4	4	4	4	5	4	4	4	4	4	4	4.125
1	20	2.5	5	5	4	5	4	4	4	4	5	4	4	5	5	4.6	4.375
1	20	2.8	4	4	4	4	4	4	4	4	4	4	4	4	4	4	4
1	20	2.68	5	5	4	4	4	4	4	4	4	4	4	4	4	4.4	4
1	20	3.03	4	4	4	4	4	4	5	4	5	4	3	4	4	4	4.125
1	20	3.03	4	5	4	4	4	4	4	4	5	4	4	4	3	4.2	4
1	20	3.03	5	5	5	5	5	4	4	5	5	5	5	4	5	5	4.625
1	20	2.73	4	4	5	3	4	4	4	4	5	5	5	4	5	4	4.5
1	20	2.9	4	5	5	4	4	4	4	4	4	4	4	5	4	4.4	4.125
1	20	2.6	5	4	5	4	5	5	5	5	5	5	5	5	5	4.6	5
1	20	2.75	5	5	5	4	4	4	4	4	4	4	5	4	5	4.6	4.25
1	21	2.36	4	4	5	4	4	4	4	4	5	5	5	5	4	4.2	4.5
1	20	3.09	5	4	4	4	4	4	4	4	4	4	4	4	3	4.2	3.875
1	19	1.87	3	3	4	4	3	3	3	4	4	4	4	3	4	3.4	3.625
1	20	1.93	3	3	3	3	3	3	3	3	3	3	3	3	3	3	3
1	20	2.05	5	4	5	4	4	4	4	4	4	4	4	4	4	4.4	4
1	20	2.65	4	3	4	3	4	4	4	4	4	4	5	4	5	3.6	4.25
1	20	2.67	5	3	4	3	4	4	4	4	5	5	5	5	5	3.8	4.625
1	20	2.67	4	3	4	3	4	3	4	4	4	4	4	4	4	3.6	3.875
1	20	2.5	4	4	4	4	4	3	3	4	4	4	4	4	4	4	3.75
1	20	2.34	4	4	4	4	4	3	4	3	4	4	4	4	4	4	3.75
1	20	1.98	5	4	4	4	4	4	5	4	3	4	4	4	4	4.2	4
1	20	3	4	3	4	4	4	3	3	3	4	4	4	4	4	3.8	3.625
1	20	2.34	4	4	3	4	4	4	4	4	4	4	4	4	4	3.8	4
1	20	2.05	3	3	3	3	4	3	4	5	4	4	4	4	5	3.2	4.125
1	20	3.52	4	4	4	4	4	4	4	4	6	4	4	4	4	4	4.25
1	20	2.3	4	4	4	3	4	4	4	5	5	3	5	5	4	3.8	4.375
1	20	2.6	5	4	5	4	5	4	3	5	5	5	5	5	5	4.6	4.625
1	20	2.63	5	5	4	5	4	4	4	4	4	4	4	5	4	4.6	4.125
1	20	1.67	4	4	4	4	4	4	3	3	3	4	3	3	4	4	3.375
1	20	1.95	4	4	3	4	4	4	4	4	3	4	4	4	4	3.8	3.875
1	20	1.67	4	4	4	4	4	4	4	4	4	5	4	5	5	4	4.375
1	20	2.86	4	3	4	3	4	4	3	4	4	4	4	4	4	3.6	3.875
1	20	2.3	4	4	4	3	4	4	4	4	4	5	4	4	4	3.8	4.125
1	20	2.4	4	3	3	3	4	3	3	5	5	5	3	4	5	3.4	4.125
1	20	2.3	5	4	5	4	5	4	4	4	5	5	5	4	5	4.6	4.5
1	20	2.88	4	4	4	3	3	4	4	4	4	4	4	4	4	3.6	4
1	20	2.3	4	4	4	4	4	4	4	4	4	4	4	4	4	4	4
1	20	2.56	4	5	5	5	5	4	4	5	4	4	5	5	5	4.8	4.5
1	19	2.75	5	5	5	5	4	4	4	5	5	5	4	4	4	4.8	4.375
1	20	2.44	4	4	5	5	4	4	5	4	4	4	4	4	5	4.4	4.25
1	21	2.23	5	5	4	5	5	5	5	5	5	5	5	5	5	4.8	5
1	20	2.84	5	5	5	5	4	5	5	5	5	5	5	5	5	4.8	5
1	19	2.65	3	3	3	3	4	4	4	4	4	5	4	4	4	3.2	4.125
1	20	2.5	5	4	5	4	4	4	4	5	5	5	5	5	5	4.4	4.75
1	20	2.67	5	4	4	4	4	3	2	4	5	5	5	5	5	4.2	4.25
1	19	2.67	4	5	4	4	4	4	4	4	4	4	4	4	5	4.2	4.125
1	19	2.89	4	5	4	4	5	4	4	4	4	4	4	4	4	4.4	4
1	20	2.95	3	3	4	3	4	3	4	4	4	4	4	4	4	3.4	3.875
1	20	2.23	4	4	5	4	4	4	5	5	5	5	5	5	5	4.2	4.875
1	20	2.72	4	4	4	4	4	4	4	4	4	4	4	4	4	4	4
1	19	2.89	4	5	4	4	5	4	4	4	4	4	4	4	4	4.4	4
1	20	2.27	5	5	5	5	5	4	5	5	5	4	4	4	4	5	4.375
1	20	3.24	4	4	4	4	4	4	4	4	4	4	5	5	4	4	4.25
