# Supplementary material for: The relationships of nursing students’ satisfaction and self-confidence after a simulation-based course with their self-confidence while practicing on real patients in Vietnam
Source: J Educ Eval Health Prof. 2021 Jul 30;18:16. doi: 10.3352/jeehp.2021.18.16 (PMC8382883; doi:10.3352/jeehp.2021.18.16)
Supplement: Supplementary file 2 [file jeehp-18-16-dataset2.xlsx]

## Sheet:  C-scale respones
Gender	Age	GPA	C1	C2	C3	C4	C5	C
1	21	2.4	4	3	3	3	3	3.2
1	19	2.3	3	4	3	3	4	3.4
1	19	2.46	3	3	3	3	4	3.2
1	20	2.85	3	3	3	3	3	3
1	20	2.5	3	2	3	2	3	2.6
1	20	2.64	3	2	3	3	4	3
1	20	2.7	2	3	2	3	3	2.6
1	20	2.63	3	3	1	1	2	2
1	20	2	2	2	2	2	3	2.2
1	19	2.6	3	2	3	3	3	2.8
1	22	3.07	4	2	3	3	3	3
1	20	2.8	4	2	4	3	4	3.4
1	20	3.05	3	2	3	3	3	2.8
1	20	2.5	2	1	2	1	1	1.4
1	20	2.94	3	3	2	3	3	2.8
1	20	2.3	3	2	2	2	3	2.4
2	20	2.5	3	4	4	3	3	3.4
1	20	2.3	4	4	3	4	4	3.8
1	20	2.39	3	3	3	2	3	2.8
1	21	2.83	3	2	2	3	3	2.6
2	19	2	3	2	2	3	3	2.6
2	20	2.05	4	5	2	4	5	4
1	20	2.9	2	1	3	1	1	1.6
1	20	2.3	3	2	2	2	3	2.4
1	20	3.05	4	3	4	4	4	3.8
1	20	1.72	3	2	2	2	3	2.4
1	20	3.07	2	3	2	2	2	2.2
1	19	3.08	3	2	3	4	4	3.2
1	20	2.9	2	2	3	3	3	2.6
1	20	3.4	3	4	4	4	5	4
1	20	2.85	2	2	3	3	3	2.6
1	20	3.32	4	3	3	4	4	3.6
1	20	2.09	4	2	5	5	4	4
1	20	2.39	3	4	3	4	4	3.6
1	21	1.76	3	3	3	3	4	3.2
1	20	1.97	4	4	3	4	4	3.8
1	20	3.05	4	2	3	4	4	3.4
1	19	2.36	3	3	3	4	3	3.2
1	20	2.85	3	4	4	3	4	3.6
1	20	2.52	3	4	3	4	4	3.6
1	20	2.05	2	3	3	3	2	2.6
1	20	1.98	3	2	3	4	4	3.2
1	20	2.32	2	2	2	3	3	2.4
1	19	3.03	2	3	2	3	3	2.6
1	19	1.61	4	4	4	4	4	4
1	20	2.73	3	4	3	3	4	3.4
1	20	1.45	4	4	4	3	5	4
1	20	2.67	4	4	4	4	3	3.8
1	20	2.75	3	2	1	3	3	2.4
1	19	2.3	4	4	4	4	5	4.2
1	19	2.6	3	3	3	3	3	3
1	20	2.17	2	2	2	3	3	2.4
1	20	1.95	2	4	3	4	3	3.2
1	19	2.05	3	4	3	4	4	3.6
1	20	2.65	4	4	2	3	3	3.2
1	20	2.33	3	4	4	3	4	3.6
1	20	2.64	3	4	3	4	3	3.4
1	20	2.4	3	3	3	3	3	3
1	22	3.18	3	2	2	2	3	2.4
1	19	2.9	3	3	3	4	3	3.2
1	19	2.6	4	3	3	3	3	3.2
1	20	2.38	2	2	3	3	3	2.6
1	19	2.3	4	3	3	3	4	3.4
1	20	2.8	2	2	3	2	4	2.6
1	20	2.49	3	3	3	4	4	3.4
1	20	2.27	2	2	3	2	4	2.6
1	20	2	2	3	3	3	3	2.8
1	20	2.1	2	2	2	2	1	1.8
1	20	2.5	4	4	2	4	3	3.4
1	21	2.63	4	3	4	4	4	3.8
1	19	1.85	3	3	3	3	4	3.2
1	20	2.03	4	4	4	4	4	4
1	20	1.78	3	4	4	4	3	3.6
1	20	2.06	2	2	2	3	3	2.4
1	20	2.4	3	3	4	4	4	3.6
1	20	1.93	3	3	3	3	4	3.2
1	21	3.05	3	3	4	4	4	3.6
1	22	2.34	3	3	4	4	4	3.6
1	19	1.75	4	2	3	4	3	3.2
1	20	1.83	4	4	3	3	3	3.4
1	19	2.7	4	4	4	4	3	3.8
1	20	2.63	4	4	4	4	3	3.8
1	20	2.33	4	4	4	4	3	3.8
1	20	2	2	3	2	1	2	2
1	20	2.1	3	3	2	3	3	2.8
1	19	1.87	3	2	3	3	3	2.8
1	20	1.93	4	5	4	4	2	3.8
1	20	2.05	3	3	4	4	4	3.6
1	20	2.65	3	3	3	4	4	3.4
1	20	2.67	3	3	3	4	4	3.4
1	20	2.67	4	2	3	4	4	3.4
1	20	2.5	3	3	3	2	4	3
1	20	2.34	2	3	3	2	4	2.8
1	20	1.98	3	4	3	3	4	3.4
1	20	3	3	2	3	3	2	2.6
1	20	2.34	2	2	4	2	3	2.6
1	20	2.05	2	2	2	3	3	2.4
1	20	3.52	2	2	2	3	3	2.4
1	20	2.3	2	3	3	3	4	3
1	20	2.6	4	4	5	4	4	4.2
1	20	2.63	4	4	5	4	4	4.2
1	20	1.67	3	4	4	4	4	3.8
1	20	1.95	3	2	2	2	3	2.4
1	20	1.67	4	5	4	4	5	4.4
1	20	2.86	3	2	3	3	3	2.8
1	20	3.01	3	5	5	5	5	4.6
1	19	2.64	3	3	3	4	3	3.2
1	20	3	3	4	4	4	5	4
1	19	2.55	3	3	4	4	4	3.6
1	19	3	4	2	4	5	3	3.6
1	20	3.12	3	3	3	3	3	3
1	20	2.5	5	5	5	5	5	5
1	20	2.7	2	3	3	4	4	3.2
1	20	2.77	3	3	3	3	3	3
1	20	2.5	4	4	4	4	4	4
1	19	2.67	4	4	4	4	4	4
1	20	2.96	3	3	3	3	3	3
1	21	3.18	3	3	3	3	3	3
1	20	2.15	3	3	3	2	2	2.6
1	20	2.46	3	3	4	3	4	3.4
1	21	3	4	5	4	5	4	4.4
1	20	2.7	2	2	2	3	3	2.4
1	19	2.65	4	5	4	4	4	4.2
1	20	3.21	3	2	4	4	3	3.2
1	20	2.7	3	3	4	4	4	3.6
1	20	2.55	3	3	3	4	4	3.4
1	20	2.7	5	2	2	4	4	3.4
1	20	3.06	3	3	3	4	3	3.2
1	20	2.39	3	3	3	3	3	3
1	20	2.5	3	4	2	4	3	3.2
1	20	2.8	3	2	3	3	4	3
1	20	2.68	4	3	3	4	4	3.6
1	20	3.03	2	3	2	3	4	2.8
1	20	3.03	2	3	3	3	3	2.8
1	20	3.03	3	3	3	3	3	3
1	20	2.73	3	2	3	3	3	2.8
1	20	2.9	3	3	3	3	2	2.8
1	20	2.6	3	4	2	3	3	3
1	20	2.75	3	3	2	3	3	2.8
1	21	2.36	3	3	3	4	4	3.4
1	20	3.09	4	3	3	3	4	3.4
1	19	1.87	3	2	3	3	3	2.8
1	20	1.93	4	5	4	4	2	3.8
1	20	2.05	3	3	4	4	4	3.6
1	20	2.65	3	3	3	4	3	3.2
1	20	2.67	3	3	4	4	4	3.6
1	20	2.67	4	2	3	3	4	3.2
1	20	2.5	3	3	2	2	4	2.8
1	20	2.34	3	3	3	2	4	3
1	20	1.98	3	4	3	3	4	3.4
1	20	3	3	2	3	3	2	2.6
1	20	2.34	2	2	4	2	3	2.6
1	20	2.05	2	2	2	3	3	2.4
1	20	3.52	2	2	2	3	3	2.4
1	20	2.3	2	3	2	5	4	3.2
1	20	2.6	4	4	5	4	4	4.2
1	20	2.63	5	4	5	4	4	4.4
1	20	1.67	3	4	4	4	4	3.8
1	20	1.95	3	2	2	2	3	2.4
1	20	1.67	4	5	4	4	5	4.4
1	20	2.86	2	2	2	2	2	2
1	20	2.3	4	3	3	4	3	3.4
1	20	2.4	3	2	3	3	2	2.6
1	20	2.3	2	2	2	1	3	2
1	20	2.88	3	3	2	3	3	2.8
1	20	2.3	3	4	4	3	4	3.6
1	20	2.56	3	3	3	3	3	3
1	19	2.75	5	4	4	4	4	4.2
1	20	2.44	2	3	3	3	3	2.8
1	21	2.23	4	3	3	3	4	3.4
1	20	2.84	4	4	4	4	4	4
1	19	2.65	3	3	3	3	3	3
1	20	2.5	3	3	4	4	4	3.6
1	20	2.67	3	2	4	4	4	3.4
1	19	2.67	4	5	5	5	5	4.8
1	19	2.89	3	3	3	3	3	3
1	20	2.95	3	3	3	4	3	3.2
1	20	2.23	3	4	3	3	4	3.4
1	20	2.72	3	3	3	3	3	3
1	19	2.89	3	3	3	3	3	3
1	20	2.27	4	2	4	4	3	3.4
1	20	3.24	2	3	3	3	3	2.8
